# Supplementary material for: Demethylation of H3K9 and H3K27 Contributes to the Tubular Renal Damage Triggered by Endoplasmic Reticulum Stress
Source: Antioxidants (Basel). 2022 Jul 12;11(7):1355. doi: 10.3390/antiox11071355 (PMC9312208; doi:10.3390/antiox11071355)
Supplement: Supplementary file 1 [file antioxidants-11-01355-s001.zip]

Archive with 1 entries (1 files):
- antioxidants-1797555-supplementary.pdf
